# Supplementary material for: Conservation opportunities and challenges in Brazil’s roadless and railroad-less areas
Source: Sci Adv. 2022 Mar 4;8(9):eabi5548. doi: 10.1126/sciadv.abi5548 (PMC8896799; doi:10.1126/sciadv.abi5548)
Supplement: Supplementary file 2 — Data S1 to S3 [file sciadv.abi5548_data_s1.zip]

Archive with 1 entries (1 files):
- sciadv.abi5548_data_s1.xlsx
