# Supplementary material for: Conservation opportunities and challenges in Brazil’s roadless and railroad-less areas
Source: Sci Adv. 2022 Mar 4;8(9):eabi5548. doi: 10.1126/sciadv.abi5548 (PMC8896799; doi:10.1126/sciadv.abi5548)
Supplement: Supplementary file 2 — Data S1 to S3 [file sciadv.abi5548_data_s1.zip › sciadv.abi5548_data_s1.xlsx]

## Sheet: Contents
Resulting Data for "Conservation Opportunities and Challenges in Brazil’s Roadless and Railroad-Less Areas"
Authors: Trevor R. Tisler1,2,†*, Fernanda Z. Teixeira2,3,4, Rodrigo A.A. Nóbrega1,2 Affiliations: 1Programa de Pós-Graduação em Análise e Modelagem de Sistemas Ambientais, Universidade Federal de Minas Gerais. 2Transportation Research and Environmental Modeling (TREM) Group, Universidade Federal de Minas Gerais. 3Programa de Pós-Graduação em Ecologia, Universidade Federal do Rio Grande do Sul. 4N…
Contents:
Variable Info:	Definitions of variable codes used in the Results (ha), Interpretation_Values, and Interpretation_Calculations worksheets.
Results (ha):	All variable measurements listed with variable codes for integration to R, Stata, etc.
Interpretation_Values:	All variable measurements and analyses in context to one another.
Interpretation_Calculations:	An exact copy of the "Interpretation_Values" sheet except with included excel calculations.
1km RLRL Patch Info:	General information about the spatial grains and extents of 1km RLRL area patches in the context of each biome and nationally.
5km RLRL Patch Info:	General information about the spatial grains and extents of 5km RLRL area patches in the context of each biome and nationally.
*All measurements are in hectares (ha).

## Sheet: Variable Info
Information:	Please note that all measurements are given in hectares or percent
Understanding the variables:	For all variables that have a "_" in their name this means that: Variable to the Left [Nominator]_[Donominator] Variable to the Right
Variable Codes	Variable Explanations
Biomes	Biomes
BA & NT	Biome Area (ha)
BA_NT	Percent of Biome Area as Part of National Territory
1kmArea	1km RLRL Area (ha)
1km_BA	Percent of Biome Area Covered by 1km RLRL Areas
5kmArea	5km RLRL Area (ha)
5km_BA	Percent of Biome Area Covered by 5km RLRL Areas
1kmProt	Protected 1km RLRL Area (ha)
1kmProt_BA	Percent of Biome Area Covered by Protected 1km RLRL Areas
5kmProt	Protected 5km RLRL Area (ha)
5kmProt_BA	Percent of Biome Area Covered by Protected 5km RLRL Areas
1kmUnprot	Unprotected 1km RLRL Area (ha)
1kmUnprot_BA	Percent of Biome Area Covered by Unprotected 1km RLRL Areas
5kmUnprot	Unprotected 5km RLRL Area (ha)
5kmUnprot_BA	Percent of Biome Area Covered by Unprotected 5km RLRL Areas
BVeg	Biome Level Remaining Native Vegetation (ha)
BVeg_BA	Percent of Biome Area Covered by Remaining Native Vegetation
BAbio	Biome Level Abiotic Areas (ha)
BAbio_BA	Percent of Biome Area Covered by Abiotic Areas
BAnth	Biome’s Total Anthropic Areas (ha)
BAnth_BA	Percent of Biome Area Covered by Anthropic Areas
1kmVeg	Biome’s Total 1km RLRL Native Vegetation (ha)
1kmVeg_BA	Percent of Biome Area Covered by 1km RLRL Native Vegetation
5kmVeg	Biome’s Total 5km RLRL Native Vegetation (ha)
5kmVeg_BA	Percent of Biome Area Covered by 5km RLRL Native Vegetation
1kmAbio	Biome’s Total 1km RLRL Abiotic Areas (ha)
1kmAbio_BA	Percent of Biome Area Covered by 1km RLRL Abiotic Areas
5kmAbio	Biome’s Total 5km RLRL Abiotic Areas (ha)
5kmAbio_BA	Percent of Biome Area Covered by 5km RLRL Abiotic Areas
1kmAnth	Biome’s Total 1km RLRL Anthropic Areas (ha)
1kmAnth_BA	Percent of Biome Area Covered by 1km RLRL Anthropic Areas
5kmAnth	Biome’s Total 5km RLRL Anthropic Areas (ha)
5kmAnth_BA	Percent of Biome Area Covered by 5km RLRL Anthropic Areas
1kmVegProt	Biome’s Total Protected 1km RLRL Native Vegetation (ha)
1kmVegProt_BA	Percent of Biome Area Covered by Protected 1km RLRL Native Vegetation
5kmVegProt	Biome’s Total Protected 5km RLRL Native Vegetation (ha)
5kmVegProt_BA	Percent of Biome Area Covered by Protected 5km RLRL Native Vegetation
1kmAbioProt	Biome’s Total Protected 1km RLRL Abiotic Areas (ha)
1kmAbioProt_BA	Percent of Biome Area Covered by Protected 1km RLRL Abiotic Areas
5kmAbioProt	Biome’s Total Protected 5km RLRL Abiotic Areas (ha)
5kmAbioProt_BA	Percent of Biome Area Covered by Protected 5km RLRL Abiotic Areas
1kmAnthProt	Biome’s Total Protected 1km RLRL Anthropic Areas (ha)
1kmAnthProt_BA	Percent of Biome Area Covered by Protected 1km RLRL Anthropic Areas
5kmAnthProt	Biome’s Total Protected 5km RLRL Anthropic Areas (ha)
5kmAnthProt_BA	Percent of Biome Area Covered by Protected 5km RLRL Anthropic Areas
1kmVegUnprot	Biome’s Total Unprotected 1km RLRL Native Vegetation (ha)
1kmVegUnprot_BA	Percent of Biome Area Covered by Unprotected 1km RLRL Native Vegetation
5kmVegUnprot	Biome’s Total Unprotected 5km RLRL Native Vegetation (ha)
5kmVegUnprot_BA	Percent of Biome Area Covered by Unprotected 5km RLRL Native Vegetation
1kmAbioUnprot	Biome’s Total Unprotected 1km RLRL Abiotic Areas (ha)
1kmAbioUnprot_BA	Percent of Biome Area Covered by Unprotected 1km RLRL Abiotic Areas
5kmAbioUnprot	Biome’s Total Unprotected 5km RLRL Abiotic Areas (ha)
5kmAbioUnprot_BA	Percent of Biome Area Covered by Unprotected 5km RLRL Abiotic Areas
1kmAnthUnprot	Biome’s Total Unprotected 1km RLRL Anthropic Areas (ha)
1kmAnthUnprot_BA	Percent of Biome Area Covered by Unprotected 1km RLRL Anthropic Areas
5kmAnthUnprot	Biome’s Total Unprotected 5km RLRL Anthropic Areas (ha)
5kmAnthUnprot_BA	Percent of Biome Area Covered by Unprotected 5km RLRL Anthropic Areas
PABC	Biome’s Total Unprotected PABC Area (ha)
PABC_BA	Percent of Biome Area Designated as Unprotected PABCs
PABCVeg	Biome's Native Vegetation in PABCs (ha)
PABCVeg_BA	Percent of Biome Area Covered by PABC Native Vegetation
PABCAbio	Biome's Abiotic Areas in PABCs (ha)
PABCAbio_BA	Percent of Biome Area Covered by PABC Abiotic Areas
PABCAnth	Biome's Anthropic Areas in PABCs (ha)
PABCAnth_BA	Percent of Biome Area Covered by PABC Anthropic Areas
1kmPABC	Biome's Total Overlapping Unprotected PABCs & 1km RLRL Areas (ha)
1kmPABC_BA	Percent of Biome Area Covered by Overlapping Unprotected PABCs & 1km RLRL Areas
5kmPABC	Biome's Total Overlapping Unprotected PABCs & 5km RLRL Areas (ha)
5kmPABC_BA	Percent of Biome Area Covered by Overlapping Unprotected PABCs & 5km RLRL Areas
1kmPABCVeg	Biome's Total Native Vegetation in Overlapping Unprotected PABCs & 1km RLRLs (ha)
1kmPABCVeg_BA	Percent of Biome Area Covered by Native Vegetation in Overlapping Unprotected PABCs & 1km RLRL Areas
5kmPABCVeg	Total Native Vegetation in Overlapping Unprotected PABCs & 5km RLRL Areas (ha)
5kmPABCVeg_BA	Percent of Biome Area Covered by Native Vegetation in Overlapping Unprotected PABCs & 5km RLRL Areas
1kmPABCAbio	Biome's Abiotic Areas in Overlapping Unprotected PABCs & 1km RLRLs (ha)
1kmPABCAbio_BA	Percent of Biome Area Covered by Abiotic Areas in Overlapping Unprotected PABCs & 1km RLRLs
5kmPABCAbio	Biome's Abiotic Areas in Overlapping Unprotected PABCs & 5km RLRLs (ha)
5kmPABCAbio_BA	Percent of Biome Area Covered by Abiotic Areas in Overlapping Unprotected PABCs & 5km RLRLs
1kmPABCAnth	Biome's Anthropic Areas in Overlapping Unprotected PABCs & 1km RLRLs (ha)
1kmPABCAnth_BA	Percent of Biome Area Covered by Anthropic Areas in Overlapping Unprotected PABCs & 1km RLRLs
5kmPABCAnth	Biome's Anthropic Areas in Overlapping Unprotected PABCs & 5km RLRLs (ha)
5kmPABCAnth_BA	Percent of Biome Area Covered by Anthropic Areas in Overlapping Unprotected PABCs & 5km RLRLs
1kmProt_1km	Percent of 1km RLRL Area Designated as Protected
1kmUnprot_1km	Percent of 1km RLRL Area that is Unprotected
5kmProt_5km	Percent of 5km RLRL Area Designated as Protected
5kmUnprot_5km	Percent of 5km RLRL Area that is Unprotected
1kmVeg_1km	Percent of 1km RLRL Area Covered by Native Vegetation
1kmAbio_1km	Percent of 1km RLRL Area Covered by Abiotic Areas
1kmAnth_1km	Percent of 1km RLRL Area Covered by Anthropic Areas
5kmVeg_5km	Percent of 5km RLRL Area Covered by Native Vegetation
5kmAbio_5km	Percent of 5km RLRL Area Covered by Abiotic Areas
5kmAnth_5km	Percent of 5km RLRL Area Covered by Anthropic Areas
1kmVegProt_1km	Percent of 1km RLRL Area Covered by Protected Native Vegetation
1kmAbioProt_1km	Percent of 1km RLRL Area Covered by Protected Abiotic Areas
1kmAnthProt_1km	Percent of 1km RLRL Area Covered by Protected Anthropic Areas
1kmVegUnprot_1km	Percent of 1km RLRL Area Covered by Unprotected Native Vegetation
1kmAbioUnprot_1km	Percent of 1km RLRL Area Covered by Unprotected Abiotic Areas
1kmAnthUnprot_1km	Percent of 1km RLRL Area Covered by Unprotected Anthropic Areas
5kmVegProt_5km	Percent of 5km RLRL Area Covered by Protected Native Vegetation
5kmAbioProt_5km	Percent of 5km RLRL Area Covered by Protected Abiotic Areas
5kmAnthProt_5km	Percent of 5km RLRL Area Covered by Protected Anthropic Areas
5kmVegUnprot_5km	Percent of 5km RLRL Area Covered by Unprotected Native Vegetation
5kmAbioUnprot_5km	Percent of 5km RLRL Area Covered by Unprotected Abiotic Areas
5kmAnthUnprot_5km	Percent of 5km RLRL Area Covered by Unprotected Anthropic Areas
1kmPABC_1km	Percent of 1km RLRL Area Designated as a PABC
5kmPABC_5km	Percent of 5km RLRL Area Designated as a PABC
1kmPABCVeg_1km	Percent of 1km RLRL Area Covered by Native Vegetation in Overlapping Unprotected PABCs
1kmPABCAbio_1km	Percent of 1km RLRL Area Covered by Abiotic Areas in Overlapping Unprotected PABCs
1kmPABCAnth_1km	Percent of 1km RLRL Area Covered by Anthropic Areas in Overlapping Unprotected PABCs
5kmPABCVeg_5km	Percent of 5km RLRL Area Covered by Native Vegetation in Overlapping Unprotected PABCs
5kmPABCAbio_5km	Percent of 5km RLRL Area Covered by Abiotic Areas in Overlapping Unprotected PABCs
5kmPABCAnth_5km	Percent of 5km RLRL Area Covered by Anthropic Areas in Overlapping Unprotected PABCs
1kmVeg_BVeg	Percent of Remaining Native Vegetation found in 1km RLRL Areas
5kmVeg_BVeg	Percent of Remaining Native Vegetation found in 5km RLRL Areas
1kmVegProt_BVeg	Percent of Remaining Native Vegetation found in a Protected 1km RLRL Area
1kmVegUnprot_BVeg	Percent of Remaining Native Vegetation found in an Unprotected 1km RLRL Area
5kmVegProt_BVeg	Percent of Remaining Native Vegetation found in a Protected 5km RLRL Area
5kmVegUnprot_BVeg	Percent of Remaining Native Vegetation found in an Unprotected 5km RLRL Area
PABCVeg_BVeg	Percent of Remaining Native Vegetation found in Unprotected PABCs
1kmPABCVeg_BVeg	Percent of Remaining Native Vegetation found in in Overlapping Unprotected PABCs & 1km RLRL Areas
5kmPABCVeg_BVeg	Percent of Remaining Native Vegetation found in Overlapping Unprotected PABCs & 5km RLRL Areas
BVeg	Biome Level Remaining Native Vegetation (ha)
BVegProt	Biome Level Protected Native Vegetation (ha)
BVegProt_BVeg	Percent of Remaining Biome Level Native Vegetation that is Protected
BVegUnprot	Biome Level Unprotected Native Vegetation (ha)
BVegUnprot_BVeg	Percent of Remaining Biome Level Native Vegetation that is Unprotected
BAichi11	Minimum Required Protected Biome Level Area to meet NBSAP and Aichi Target 11 Conservation Goals (ha)
BAichi11_BA	Percent of Minimum Required Protected Biome Level Area to meet NBSAP and Aichi Target 11 Conservation Goals
BLPA	Biome Level Protected Area Coverage (ha)
BLPA_BA	Percent of Biome Area Protected by an LPA
BAichi11BLPA_BA	Percent of Biome Area that accounts to a Surplus or Deficit for Brazil's NBSAP Target 11 and CDB Aichi Target 11
BAichiBLPAStatus	Status of LPA Coverage under the context of NBSAP and Aichi Target 11 Conservation Goals --> Surplus or Deficit?
BVegProt_BA	Percent of Biome Area Covered by Protected Native Vegetation
BAichiBVegProt_BA	Percent of Biome Level Native Vegetation that accounts to a Surplus or Deficit for Brazil's NBSAP Target 11 and CDB Aichi Target 11
BAichiBVegProtStatus	Status of LPA Protected Native Vegetation Coverage under the context of NBSAP and Aichi Target 11 Conservation Goals --> Surplus or Deficit?

## Sheet: Results (ha)
Biomes	BA & NT	1kmArea	5kmArea	1kmProt	5kmProt	1kmUnprot	5kmUnprot	BVeg	BAbio	BAnth	1kmVeg	5kmVeg	1kmAbio	5kmAbio	1kmAnth	5kmAnth	1kmVegProt	5kmVegProt	1kmAbioProt	5kmAbioProt	1kmAnthProt	5kmAnthProt	1kmVegUnprot	5kmVegUnprot	1kmAbioUnprot	5kmAbioUnprot	1kmAnthUnprot	5kmAnthUnprot	PABC	PABCVeg	PABCAbio	PABCAnth	1kmPABC	5kmPABC	1kmPABCVeg	5kmPABCVeg	1kmPABCAbio	5kmPABCAbio	1kmPABCAnth	5kmPABCAnth	BVegProt	BVegUnprot	BAichi11	BLPA
Amazon	4.21387e+08	3.73201e+08	2.8759e+08	2.03097e+08	1.86841e+08	1.70104e+08	1.00749e+08	3.49502e+08	2.21466e+07	4.92513e+07	3.25267e+08	2.67489e+08	1.95168e+07	1.42658e+07	2.80838e+07	5.61645e+06	1.9313e+08	1.79536e+08	8.48519e+06	6.63175e+06	1.33481e+06	554229	1.32137e+08	8.79527e+07	1.10316e+07	7.63403e+06	2.6749e+07	5.06222e+06	9.83148e+07	7.16905e+07	6.65594e+06	1.98316e+07	7.87214e+07	4.75013e+07	6.2227e+07	4.17002e+07	5.62917e+06	3.78433e+06	1.07848e+07	1.97565e+06	1.96913e+08	1.52589e+08	1.26416e+08	2.08402e+08
Atlantic Forest	1.10596e+08	4.11959e+07	2.55261e+06	4.6818e+06	593442	3.65141e+07	1.95917e+06	3.4583e+07	2.17271e+06	7.33287e+07	1.51573e+07	1.14177e+06	1.38706e+06	219542	2.45162e+07	1.18226e+06	3.33732e+06	520155	269000	35350.4	1.05782e+06	35525.4	1.182e+07	621614	1.11806e+06	184192	2.34583e+07	1.14673e+06	1.59501e+07	5.79438e+06	216277	9.87351e+06	6.44243e+06	432767	2.64713e+06	160628	124770	18631.9	3.65099e+06	252376	5.81704e+06	2.8766e+07	1.88014e+07	9.81344e+06
Caatinga	8.35945e+07	4.4506e+07	5.03218e+06	4.93974e+06	1.27974e+06	3.95663e+07	3.75244e+06	5.12721e+07	632632	3.13665e+07	3.04732e+07	3.71e+06	419596	134569	1.34491e+07	1.17078e+06	3.93378e+06	983579	207709	127741	779447	165327	2.65395e+07	2.72642e+06	211887	6827.76	1.26696e+07	1.00545e+06	2.60608e+07	1.65452e+07	210497	9.1864e+06	1.37024e+07	1.45155e+06	9.70745e+06	1.11376e+06	115013	2963.43	3.82044e+06	330184	5.73375e+06	4.55384e+07	1.42111e+07	7.38553e+06
Cerrado	2.02937e+08	1.28065e+08	3.10729e+07	1.66681e+07	7.94451e+06	1.11397e+08	2.31284e+07	1.11836e+08	1.67531e+06	8.92915e+07	7.83011e+07	2.21696e+07	1.24276e+06	263219	4.84487e+07	8.62581e+06	1.49637e+07	7.55729e+06	289545	117615	1.40493e+06	264549	6.33374e+07	1.46123e+07	953220	145604	4.70437e+07	8.36126e+06	6.36511e+07	3.84207e+07	643301	2.45565e+07	4.11631e+07	9.32707e+06	2.67835e+07	6.74735e+06	475425	86469.3	1.38877e+07	2.49048e+06	1.88936e+07	9.29422e+07	3.44994e+07	2.24429e+07
Pampas	1.64321e+07	7.36055e+06	211301	295645	17728.8	7.0649e+06	193572	9.38e+06	547128	6.47615e+06	4.15775e+06	103901	374655	51631.9	2.81392e+06	53877.9	249241	13898.6	18356.5	1247.15	27787.3	2545.13	3.90851e+06	90002.4	356299	50384.7	2.78613e+06	51332.7	3.65135e+06	2.5562e+06	60908	1.02956e+06	1.71587e+06	37965.9	1.19343e+06	23863.7	38773.8	3172.43	481028	10619.6	437431	8.94257e+06	2.79345e+06	542339
Pantanal	1.50108e+07	1.21773e+07	6.29018e+06	567538	406979	1.16097e+07	5.88321e+06	1.17999e+07	608352	2.55971e+06	9.90439e+06	5.24024e+06	568795	415072	1.67261e+06	619814	475935	330611	79876.2	73477.9	10751.5	2355.12	9.42846e+06	4.90963e+06	488919	341594	1.66186e+06	617459	7.05608e+06	5.69252e+06	167308	1.17662e+06	5.70988e+06	2.77818e+06	4.75204e+06	2.37798e+06	152571	101210	791473	292918	541933	1.1258e+07	2.55184e+06	639249
National Level	8.49958e+08	6.06505e+08	3.32749e+08	2.3025e+08	1.97084e+08	3.76256e+08	1.35666e+08	5.68373e+08	2.77827e+07	2.52274e+08	4.6326e+08	2.99855e+08	2.35097e+07	1.53498e+07	1.18984e+08	1.7269e+07	2.1609e+08	1.88942e+08	9.34968e+06	6.98718e+06	4.61555e+06	1.02453e+06	2.4717e+08	1.10913e+08	1.416e+07	8.36263e+06	1.14369e+08	1.62445e+07	2.14684e+08	1.407e+08	7.95423e+06	6.56542e+07	1.47455e+08	6.15289e+07	1.07311e+08	5.21238e+07	6.53572e+06	3.99677e+06	3.34164e+07	5.35223e+06	2.28337e+08	3.40036e+08	1.99273e+08	2.49225e+08
National Level (Without the Amazon)	4.28571e+08	2.33305e+08	4.51592e+07	2.71528e+07	1.02424e+07	2.06152e+08	3.49168e+07	2.18871e+08	5.63613e+06	2.03023e+08	1.37994e+08	3.23655e+07	3.99287e+06	1.08403e+06	9.09004e+07	1.16525e+07	2.29599e+07	9.40553e+06	864487	355432	3.28074e+06	470302	1.15034e+08	2.296e+07	3.12838e+06	728602	8.76197e+07	1.11822e+07	1.16369e+08	6.90091e+07	1.29829e+06	4.58226e+07	6.87336e+07	1.40275e+07	4.50835e+07	1.04236e+07	906554	212447	2.26316e+07	3.37658e+06	3.14238e+07	1.87447e+08	7.28571e+07	4.08235e+07

## Sheet: Interpretation_Values
Biomes	Biome Area (ha)	Percent of Biome Area as Part of National Territory	1km RLRL Area (ha)	Percent of Biome Area Covered by 1km RLRL Areas	5km RLRL Area (ha)	Percent of Biome Area Covered by 5km RLRL Areas	Protected 1km RLRL Area (ha)	Percent of Biome Area Covered by Protected 1km RLRL Areas	Protected 5km RLRL Area (ha)	Percent of Biome Area Covered by Protected 5km RLRL Areas	Unprotected 1km RLRL Area (ha)	Percent of Biome Area Covered by Unprotected 1km RLRL Areas	Unprotected 5km RLRL Area (ha)	Percent of Biome Area Covered by Unprotected 5km RLRL Areas	Biome Level Remaining Native Vegetation (ha)	Percent of Biome Area Covered by Remaining Native Vegetation	Biome Level Abiotic Areas (ha)	Percent of Biome Area Covered by Abiotic Areas	Biome’s Total Anthropic Areas (ha)	Percent of Biome Area Covered by Anthropic Areas	Biome’s Total 1km RLRL Native Vegetation (ha)	Percent of Biome Area Covered by 1km RLRL Native Vegetation	Biome’s Total 5km RLRL Native Vegetation (ha)	Percent of Biome Area Covered by 5km RLRL Native Vegetation	Biome’s Total 1km RLRL Abiotic Areas (ha)	Percent of Biome Area Covered by 1km RLRL Abiotic Areas	Biome’s Total 5km RLRL Abiotic Areas (ha)	Percent of Biome Area Covered by 5km RLRL Abiotic Areas	Biome’s Total 1km RLRL Anthropic Areas (ha)	Percent of Biome Area Covered by 1km RLRL Anthropic Areas	Biome’s Total 5km RLRL Anthropic Areas (ha)	Percent of Biome Area Covered by 5km RLRL Anthropic Areas	Biome’s Total Protected 1km RLRL Native Vegetation (ha)	Percent of Biome Area Covered by Protected 1km RLRL Native Vegetation	Biome’s Total Protected 5km RLRL Native Vegetation (ha)	Percent of Biome Area Covered by Protected 5km RLRL Native Vegetation	Biome’s Total Protected 1km RLRL Abiotic Areas (ha)	Percent of Biome Area Covered by Protected 1km RLRL Abiotic Areas	Biome’s Total Protected 5km RLRL Abiotic Areas (ha)	Percent of Biome Area Covered by Protected 5km RLRL Abiotic Areas	Biome’s Total Protected 1km RLRL Anthropic Areas (ha)	Percent of Biome Area Covered by Protected 1km RLRL Anthropic Areas	Biome’s Total Protected 5km RLRL Anthropic Areas (ha)	Percent of Biome Area Covered by Protected 5km RLRL Anthropic Areas	Biome’s Total Unprotected 1km RLRL Native Vegetation (ha)	Percent of Biome Area Covered by Unprotected 1km RLRL Native Vegetation	Biome’s Total Unprotected 5km RLRL Native Vegetation (ha)	Percent of Biome Area Covered by Unprotected 5km RLRL Native Vegetation	Biome’s Total Unprotected 1km RLRL Abiotic Areas (ha)
Biomes	BA & NT	BA_NT	1kmArea	1km_BA	5kmArea	5km_BA	1kmProt	1kmProt_BA	5kmProt	5kmProt_BA	1kmUnprot	1kmUnprot_BA	5kmUnprot	5kmUnprot_BA	BVeg	BVeg_BA	BAbio	BAbio_BA	BAnth	BAnth_BA	1kmVeg	1kmVeg_BA	5kmVeg	5kmVeg_BA	1kmAbio	1kmAbio_BA	5kmAbio	5kmAbio_BA	1kmAnth	1kmAnth_BA	5kmAnth	5kmAnth_BA	1kmVegProt	1kmVegProt_BA	5kmVegProt	5kmVegProt_BA	1kmAbioProt	1kmAbioProt_BA	5kmAbioProt	5kmAbioProt_BA	1kmAnthProt	1kmAnthProt_BA	5kmAnthProt	5kmAnthProt_BA	1kmVegUnprot	1kmVegUnprot_BA	5kmVegUnprot	5kmVegUnprot_BA	1kmAbioUnprot
Amazon	4.21387e+08	0.495774	3.73201e+08	0.885649	2.8759e+08	0.682485	2.03097e+08	0.481973	1.86841e+08	0.443396	1.70104e+08	0.403677	1.00749e+08	0.239089	3.49502e+08	0.82941	2.21466e+07	0.0525565	4.92513e+07	0.116879	3.25267e+08	0.771896	2.67489e+08	0.634783	1.95168e+07	0.0463157	1.42658e+07	0.0338544	2.80838e+07	0.0666462	5.61645e+06	0.0133285	1.9313e+08	0.45832	1.79536e+08	0.426061	8.48519e+06	0.0201364	6.63175e+06	0.0157379	1.33481e+06	0.00316767	554229	0.00131525	1.32137e+08	0.313576	8.79527e+07	0.208722	1.10316e+07
Atlantic Forest	1.10596e+08	0.13012	4.11959e+07	0.372489	2.55261e+06	0.0230804	4.6818e+06	0.0423323	593442	0.00536584	3.65141e+07	0.330157	1.95917e+06	0.0177146	3.4583e+07	0.312696	2.17271e+06	0.0196454	7.33287e+07	0.663031	1.51573e+07	0.137051	1.14177e+06	0.0103238	1.38706e+06	0.0125416	219542	0.00198508	2.45162e+07	0.221673	1.18226e+06	0.0106898	3.33732e+06	0.0301757	520155	0.00470319	269000	0.00243227	35350.4	0.000319635	1.05782e+06	0.00956474	35525.4	0.000321217	1.182e+07	0.106875	621614	0.00562057	1.11806e+06
Caatinga	8.35945e+07	0.0983513	4.4506e+07	0.532404	5.03218e+06	0.0601975	4.93974e+06	0.0590917	1.27974e+06	0.015309	3.95663e+07	0.473312	3.75244e+06	0.0448886	5.12721e+07	0.613344	632632	0.00756787	3.13665e+07	0.375222	3.04732e+07	0.364537	3.71e+06	0.0443809	419596	0.00501942	134569	0.00160978	1.34491e+07	0.160885	1.17078e+06	0.0140054	3.93378e+06	0.0470579	983579	0.0117661	207709	0.00248472	127741	0.0015281	779447	0.00932414	165327	0.00197772	2.65395e+07	0.317479	2.72642e+06	0.0326148	211887
Cerrado	2.02937e+08	0.238762	1.28065e+08	0.631055	3.10729e+07	0.153116	1.66681e+07	0.082134	7.94451e+06	0.0391476	1.11397e+08	0.548921	2.31284e+07	0.113968	1.11836e+08	0.551085	1.67531e+06	0.00825529	8.92915e+07	0.439995	7.83011e+07	0.385838	2.21696e+07	0.109244	1.24276e+06	0.00612388	263219	0.00129705	4.84487e+07	0.238737	8.62581e+06	0.0425048	1.49637e+07	0.0737353	7.55729e+06	0.0372395	289545	0.00142677	117615	0.000579563	1.40493e+06	0.00692296	264549	0.0013036	6.33374e+07	0.312103	1.46123e+07	0.072004	953220
Pampas	1.64321e+07	0.0193328	7.36055e+06	0.447938	211301	0.012859	295645	0.017992	17728.8	0.00107892	7.0649e+06	0.429946	193572	0.0117801	9.38e+06	0.570836	547128	0.0332964	6.47615e+06	0.394117	4.15775e+06	0.253027	103901	0.00632306	374655	0.0228003	51631.9	0.00314214	2.81392e+06	0.171246	53877.9	0.00327883	249241	0.015168	13898.6	0.000845821	18356.5	0.00111712	1247.15	7.58973e-05	27787.3	0.00169104	2545.13	0.000154888	3.90851e+06	0.237859	90002.4	0.00547724	356299
Pantanal	1.50108e+07	0.0176606	1.21773e+07	0.811233	6.29018e+06	0.419044	567538	0.0378086	406979	0.0271124	1.16097e+07	0.773425	5.88321e+06	0.391931	1.17999e+07	0.786097	608352	0.0405276	2.55971e+06	0.170525	9.90439e+06	0.659818	5.24024e+06	0.349098	568795	0.0378924	415072	0.0276515	1.67261e+06	0.111427	619814	0.0412912	475935	0.0317061	330611	0.0220249	79876.2	0.00532125	73477.9	0.004895	10751.5	0.000716254	2355.12	0.000156895	9.42846e+06	0.628112	4.90963e+06	0.327073	488919
National Level	8.49958e+08	1	6.06505e+08	0.713571	3.32749e+08	0.391489	2.3025e+08	0.270895	1.97084e+08	0.231875	3.76256e+08	0.442676	1.35666e+08	0.159615	5.68373e+08	0.668707	2.77827e+07	0.0326872	2.52274e+08	0.296808	4.6326e+08	0.545039	2.99855e+08	0.352788	2.35097e+07	0.0276598	1.53498e+07	0.0180595	1.18984e+08	0.139988	1.7269e+07	0.0203175	2.1609e+08	0.254236	1.88942e+08	0.222296	9.34968e+06	0.0110002	6.98718e+06	0.00822062	4.61555e+06	0.00543033	1.02453e+06	0.00120539	2.4717e+08	0.290803	1.10913e+08	0.130492	1.416e+07
National Level (Without the Amazon)	4.28571e+08	0.504226	2.33305e+08	0.544378	4.51592e+07	0.105372	2.71528e+07	0.0633566	1.02424e+07	0.023899	2.06152e+08	0.481021	3.49168e+07	0.0814726	2.18871e+08	0.510699	5.63613e+06	0.013151	2.03023e+08	0.47372	1.37994e+08	0.321986	3.23655e+07	0.0755196	3.99287e+06	0.0093167	1.08403e+06	0.00252941	9.09004e+07	0.212101	1.16525e+07	0.0271893	2.29599e+07	0.0535732	9.40553e+06	0.0219463	864487	0.00201714	355432	0.000829341	3.28074e+06	0.00765506	470302	0.00109737	1.15034e+08	0.268413	2.296e+07	0.0535733	3.12838e+06
[truncated: 84 more columns]

## Sheet: Interpretation_Calculations
Biomes	Biome Area (ha)	Percent of Biome Area as Part of National Territory	1km RLRL Area (ha)	Percent of Biome Area Covered by 1km RLRL Areas	5km RLRL Area (ha)	Percent of Biome Area Covered by 5km RLRL Areas	Protected 1km RLRL Area (ha)	Percent of Biome Area Covered by Protected 1km RLRL Areas	Protected 5km RLRL Area (ha)	Percent of Biome Area Covered by Protected 5km RLRL Areas	Unprotected 1km RLRL Area (ha)	Percent of Biome Area Covered by Unprotected 1km RLRL Areas	Unprotected 5km RLRL Area (ha)	Percent of Biome Area Covered by Unprotected 5km RLRL Areas	Biome Level Remaining Native Vegetation (ha)	Percent of Biome Area Covered by Remaining Native Vegetation	Biome Level Abiotic Areas (ha)	Percent of Biome Area Covered by Abiotic Areas	Biome’s Total Anthropic Areas (ha)	Percent of Biome Area Covered by Anthropic Areas	Biome’s Total 1km RLRL Native Vegetation (ha)	Percent of Biome Area Covered by 1km RLRL Native Vegetation	Biome’s Total 5km RLRL Native Vegetation (ha)	Percent of Biome Area Covered by 5km RLRL Native Vegetation	Biome’s Total 1km RLRL Abiotic Areas (ha)	Percent of Biome Area Covered by 1km RLRL Abiotic Areas	Biome’s Total 5km RLRL Abiotic Areas (ha)	Percent of Biome Area Covered by 5km RLRL Abiotic Areas	Biome’s Total 1km RLRL Anthropic Areas (ha)	Percent of Biome Area Covered by 1km RLRL Anthropic Areas	Biome’s Total 5km RLRL Anthropic Areas (ha)	Percent of Biome Area Covered by 5km RLRL Anthropic Areas	Biome’s Total Protected 1km RLRL Native Vegetation (ha)	Percent of Biome Area Covered by Protected 1km RLRL Native Vegetation	Biome’s Total Protected 5km RLRL Native Vegetation (ha)	Percent of Biome Area Covered by Protected 5km RLRL Native Vegetation	Biome’s Total Protected 1km RLRL Abiotic Areas (ha)	Percent of Biome Area Covered by Protected 1km RLRL Abiotic Areas	Biome’s Total Protected 5km RLRL Abiotic Areas (ha)	Percent of Biome Area Covered by Protected 5km RLRL Abiotic Areas	Biome’s Total Protected 1km RLRL Anthropic Areas (ha)	Percent of Biome Area Covered by Protected 1km RLRL Anthropic Areas	Biome’s Total Protected 5km RLRL Anthropic Areas (ha)	Percent of Biome Area Covered by Protected 5km RLRL Anthropic Areas	Biome’s Total Unprotected 1km RLRL Native Vegetation (ha)	Percent of Biome Area Covered by Unprotected 1km RLRL Native Vegetation	Biome’s Total Unprotected 5km RLRL Native Vegetation (ha)	Percent of Biome Area Covered by Unprotected 5km RLRL Native Vegetation	Biome’s Total Unprotected 1km RLRL Abiotic Areas (ha)
Biomes	BA & NT	BA_NT	1kmArea	1km_BA	5kmArea	5km_BA	1kmProt	1kmProt_BA	5kmProt	5kmProt_BA	1kmUnprot	1kmUnprot_BA	5kmUnprot	5kmUnprot_BA	BVeg	BVeg_BA	BAbio	BAbio_BA	BAnth	BAnth_BA	1kmVeg	1kmVeg_BA	5kmVeg	5kmVeg_BA	1kmAbio	1kmAbio_BA	5kmAbio	5kmAbio_BA	1kmAnth	1kmAnth_BA	5kmAnth	5kmAnth_BA	1kmVegProt	1kmVegProt_BA	5kmVegProt	5kmVegProt_BA	1kmAbioProt	1kmAbioProt_BA	5kmAbioProt	5kmAbioProt_BA	1kmAnthProt	1kmAnthProt_BA	5kmAnthProt	5kmAnthProt_BA	1kmVegUnprot	1kmVegUnprot_BA	5kmVegUnprot	5kmVegUnprot_BA	1kmAbioUnprot
Amazon	4.21387e+08	0.495774	3.73201e+08	0.885649	2.8759e+08	0.682485	2.03097e+08	0.481973	1.86841e+08	0.443396	1.70104e+08	0.403677	1.00749e+08	0.239089	3.49502e+08	0.82941	2.21466e+07	0.0525565	4.92513e+07	0.116879	3.25267e+08	0.771896	2.67489e+08	0.634783	1.95168e+07	0.0463157	1.42658e+07	0.0338544	2.80838e+07	0.0666462	5.61645e+06	0.0133285	1.9313e+08	0.45832	1.79536e+08	0.426061	8.48519e+06	0.0201364	6.63175e+06	0.0157379	1.33481e+06	0.00316767	554229	0.00131525	1.32137e+08	0.313576	8.79527e+07	0.208722	1.10316e+07
Atlantic Forest	1.10596e+08	0.13012	4.11959e+07	0.372489	2.55261e+06	0.0230804	4.6818e+06	0.0423323	593442	0.00536584	3.65141e+07	0.330157	1.95917e+06	0.0177146	3.4583e+07	0.312696	2.17271e+06	0.0196454	7.33287e+07	0.663031	1.51573e+07	0.137051	1.14177e+06	0.0103238	1.38706e+06	0.0125416	219542	0.00198508	2.45162e+07	0.221673	1.18226e+06	0.0106898	3.33732e+06	0.0301757	520155	0.00470319	269000	0.00243227	35350.4	0.000319635	1.05782e+06	0.00956474	35525.4	0.000321217	1.182e+07	0.106875	621614	0.00562057	1.11806e+06
Caatinga	8.35945e+07	0.0983513	4.4506e+07	0.532404	5.03218e+06	0.0601975	4.93974e+06	0.0590917	1.27974e+06	0.015309	3.95663e+07	0.473312	3.75244e+06	0.0448886	5.12721e+07	0.613344	632632	0.00756787	3.13665e+07	0.375222	3.04732e+07	0.364537	3.71e+06	0.0443809	419596	0.00501942	134569	0.00160978	1.34491e+07	0.160885	1.17078e+06	0.0140054	3.93378e+06	0.0470579	983579	0.0117661	207709	0.00248472	127741	0.0015281	779447	0.00932414	165327	0.00197772	2.65395e+07	0.317479	2.72642e+06	0.0326148	211887
Cerrado	2.02937e+08	0.238762	1.28065e+08	0.631055	3.10729e+07	0.153116	1.66681e+07	0.082134	7.94451e+06	0.0391476	1.11397e+08	0.548921	2.31284e+07	0.113968	1.11836e+08	0.551085	1.67531e+06	0.00825529	8.92915e+07	0.439995	7.83011e+07	0.385838	2.21696e+07	0.109244	1.24276e+06	0.00612388	263219	0.00129705	4.84487e+07	0.238737	8.62581e+06	0.0425048	1.49637e+07	0.0737353	7.55729e+06	0.0372395	289545	0.00142677	117615	0.000579563	1.40493e+06	0.00692296	264549	0.0013036	6.33374e+07	0.312103	1.46123e+07	0.072004	953220
Pampas	1.64321e+07	0.0193328	7.36055e+06	0.447938	211301	0.012859	295645	0.017992	17728.8	0.00107892	7.0649e+06	0.429946	193572	0.0117801	9.38e+06	0.570836	547128	0.0332964	6.47615e+06	0.394117	4.15775e+06	0.253027	103901	0.00632306	374655	0.0228003	51631.9	0.00314214	2.81392e+06	0.171246	53877.9	0.00327883	249241	0.015168	13898.6	0.000845821	18356.5	0.00111712	1247.15	7.58973e-05	27787.3	0.00169104	2545.13	0.000154888	3.90851e+06	0.237859	90002.4	0.00547724	356299
Pantanal	1.50108e+07	0.0176606	1.21773e+07	0.811233	6.29018e+06	0.419044	567538	0.0378086	406979	0.0271124	1.16097e+07	0.773425	5.88321e+06	0.391931	1.17999e+07	0.786097	608352	0.0405276	2.55971e+06	0.170525	9.90439e+06	0.659818	5.24024e+06	0.349098	568795	0.0378924	415072	0.0276515	1.67261e+06	0.111427	619814	0.0412912	475935	0.0317061	330611	0.0220249	79876.2	0.00532125	73477.9	0.004895	10751.5	0.000716254	2355.12	0.000156895	9.42846e+06	0.628112	4.90963e+06	0.327073	488919
National Level	8.49958e+08	1	6.06505e+08	0.713571	3.32749e+08	0.391489	2.3025e+08	0.270895	1.97084e+08	0.231875	3.76256e+08	0.442676	1.35666e+08	0.159615	5.68373e+08	0.668707	2.77827e+07	0.0326872	2.52274e+08	0.296808	4.6326e+08	0.545039	2.99855e+08	0.352788	2.35097e+07	0.0276598	1.53498e+07	0.0180595	1.18984e+08	0.139988	1.7269e+07	0.0203175	2.1609e+08	0.254236	1.88942e+08	0.222296	9.34968e+06	0.0110002	6.98718e+06	0.00822062	4.61555e+06	0.00543033	1.02453e+06	0.00120539	2.4717e+08	0.290803	1.10913e+08	0.130492	1.416e+07
National Level (Without the Amazon)	4.28571e+08	0.504226	2.33305e+08	0.544378	4.51592e+07	0.105372	2.71528e+07	0.0633566	1.02424e+07	0.023899	2.06152e+08	0.481021	3.49168e+07	0.0814726	2.18871e+08	0.510699	5.63613e+06	0.013151	2.03023e+08	0.47372	1.37994e+08	0.321986	3.23655e+07	0.0755196	3.99287e+06	0.0093167	1.08403e+06	0.00252941	9.09004e+07	0.212101	1.16525e+07	0.0271893	2.29599e+07	0.0535732	9.40553e+06	0.0219463	864487	0.00201714	355432	0.000829341	3.28074e+06	0.00765506	470302	0.00109737	1.15034e+08	0.268413	2.296e+07	0.0535733	3.12838e+06
[truncated: 88 more columns]

## Sheet: 1km RLRL Patch Info
BIOME	COUNT	MEAN_AREA (ha)	MIN_AREA (ha)	MAX_AREA (ha)	RANGE_BTW_MIN_MAX_AREA (ha)	STANDARD_DEVIATION_AREA (ha)
Amazon	11502	32446.6	0.132701	2.43848e+08	2.43848e+08	2.29285e+06
AtlanticForest	27882	1477.51	0.000264652	211906	211906	6060.24
Caatinga	14603	3047.73	0.00106408	1.03127e+06	1.03127e+06	12714.3
Cerrado	23436	5464.44	0.00992923	3.01659e+06	3.01659e+06	32528.8
Pampas	3664	2008.88	0.011047	157612	157612	5980.45
Pantanal	630	19329	1.2273	3.67467e+06	3.67467e+06	162417
National	79379	7640.63	1.01545	2.43848e+08	2.43848e+08	873180

## Sheet: 5km RLRL Patch Info
BIOME	COUNT	MEAN_AREA (ha)	MIN_AREA (ha)	MAX_AREA (ha)	RANGE_BTW_MIN_MAX_AREA (ha)	STANDARD_DEVIATION_AREA (ha)
Amazon	2191	131260	1.02866	1.23993e+08	1.23993e+08	3.22464e+06
AtlanticForest	922	2768.56	1.09998	72620.1	72619	7054.16
Caatinga	1268	3968.6	6.25	543212	543206	18795.6
Cerrado	3062	10147.9	0.352068	1.34479e+06	1.34479e+06	48088.4
Pampas	157	1345.86	1.05704	33275	33273.9	3271.65
Pantanal	167	37665.8	0.302747	1.30398e+06	1.30398e+06	139282
National	7562	44002.8	1.02866	1.23993e+08	1.23993e+08	1.73683e+06
